# Supplementary material for: JrPHL8-JrWRKY4-JrSTH2L module regulates resistance to Colletotrichum gloeosporioides in walnut
Source: Hortic Res. 2024 May 28;11(7):uhae148. doi: 10.1093/hr/uhae148 (PMC11233879; doi:10.1093/hr/uhae148)
Supplement: Web_Material_uhae148 [file web_material_uhae148.zip]

Archive with 4 entries (4 files):
- supplymental figure.docx
- Table S1.xlsx
- Table S2.xlsx
- Table S3.xlsx
