# Supplementary material for: JrPHL8-JrWRKY4-JrSTH2L module regulates resistance to Colletotrichum gloeosporioides in walnut
Source: Hortic Res. 2024 May 28;11(7):uhae148. doi: 10.1093/hr/uhae148 (PMC11233879; doi:10.1093/hr/uhae148)
Supplement: Web_Material_uhae148 [file web_material_uhae148.zip › Table S1.xlsx]

## Sheet: Sheet1
Table S1. Primers used for the isolation and plasmid construction of the CDS and promoter sequences.
Annotation	Primer name	Sequence (5'-3')
Subcellular localization	JrWRKY4-pHB-F	accagtctctctctcaagcttATGGCAGAGAAGGAAGATTCTGC
	JrWRKY4-pHB-R	gcccttgctcaccatggatccCACACGTATTTGCTCTTCTTTTAGC
Transcriptional activation assay	JrWRKY4-pGBKT7-F	tcagaggaggacctgcatatgATGGCAGAGAAGGAAGATTCTGC
	JrWRKY4-pGBKT7-R	ccgctgcaggtcgacggatccCACACGTATTTGCTCTTCTTTTAGC
VIGS	JrWRKY4-PYL156-F	agaaggcctccatggggatccATGAACTGCCTCAACCCAATAGG
	JrWRKY4-PYL156-R	gagacgcgtgagctcggtaccGAAGCTCTCTCAACATGCTTACGG
Gene transient overexpression	JrWRKY4-PRI101-F	ttgatacatatgcccgtcgacATGGCAGAGAAGGAAGATTCTGC
	JrWRKY4-PRI101-R	tcagaattcggtacccccgggCACACGTATTTGCTCTTCTTTTAGC
Screening of yeast one-hybrid cDNA library	JrWRKY4-pAbAi-F	gaaaagcttgaattcgagctcCTAGTGAATCGGGGGTTAAGTAGAG
	JrWRKY4-pAbAi-R	agcacatgcctcgaggtcgacAGTCCCTCTCTCTCTCTCTATCTCCG
Yeast one-hybrid assay	JrWRKY4-pGADT7-F	gtaccagattacgctcatatgATGGCAGAGAAGGAAGATTCTGC
	JrWRKY4-pGADT7-R	cagctcgagctcgatggatccCACACGTATTTGCTCTTCTTTTAGC
	JrPHL8-pGADT7-F	gtaccagattacgctcatatgATGCAAAATCAGAACATGAATTTGG
	JrPHL8-pGADT7-R	cagctcgagctcgatggatccAAACCGATCTGTATTATCAAGATTCCA
	proJrPR5-pHIS2-F	gactcactatagggcgaattcATGATGAGACTTAACTTACAAAAGTTTGAT
	proJrPR5-pHIS2-R	gattcgcgaacgcgtgagctcGTATTCCAGCAACATTTAGCAAGTCT
	proJrSTH2L-pHIS2-F	gactcactatagggcgaattcATGAGAAAAAAAATAGACATATTAAGTGAATT
	proJrSTH2L-pHIS2-R	gattcgcgaacgcgtgagctcTGCTGAAACTACGAACCAAGGG
	proJrWRKY4-pHIS2-F	gactcactatagggcgaattcTCAAAATCAAAATCAAAATGAGACTCA
	proJrWRKY4-pHIS2-R	gattcgcgaacgcgtgagctcCCCTCTCTCTCTCTCTATCTCCGTC
EMSA assays	JrWRKY4-pET32a-F	gccatggctgatatcggatccATGGCAGAGAAGGAAGATTCTGC
	JrWRKY4-pET32a-R	ttgtcgacggagctcgaattcCACACGTATTTGCTCTTCTTTTAGC
	JrPHL8-pET32a-F	gccatggctgatatcggatccATGCAAAATCAGAACATGAATTTGG
	JrPHL8-pET32a-R	ttgtcgacggagctcgaattcAAACCGATCTGTATTATCAAGATTCCA
Dual-luciferase assays	JrWRKY4-62-SK-F	cgctctagaactagtggatccATGGCAGAGAAGGAAGATTCTGC
	JrWRKY4-62-SK-R	gtcgacggtatcgataagcttCACACGTATTTGCTCTTCTTTTAGC
	JrVQ4-62-SK-F	cgctctagaactagtggatccATGGACCCATCAATGGAAAAAA
	JrVQ4-62-SK-R	gtcgacggtatcgataagcttGGAAGAAGACCCTGTAACTCTTGG
	JrPHL8-62-SK-F	cgctctagaactagtggatccATGCAAAATCAGAACATGAATTTGG
	JrPHL8-62-SK-R	gtcgacggtatcgataagcttAAACCGATCTGTATTATCAAGATTCCA
	proJrWRKY4-0800-F	gggccccccctcgaggtcgacTCAAAATCAAAATCAAAATGAGACTCA
	proJrWRKY4-0800-R	cgctctagaactagtggatccCCCTCTCTCTCTCTCTATCTCCGTC
	proJrSTH2L-0800-F	gggccccccctcgaggtcgacATGAGAAAAAAAATAGACATATTAAGTGAATT
	proJrSTH2L-0800-R	cgctctagaactagtggatccTGCTGAAACTACGAACCAAGGG
Y2H assay	JrVQ4-pGBKT7-F	tcagaggaggacctgcatatgATGGACCCATCAATGGAAAAAA
	JrVQ4-pGBKT7-R	ccgctgcaggtcgacggatccGGAAGAAGACCCTGTAACTCTTGG
Pull-down assay	JrVQ4-pGEX-4T-1-F	gatctggttccgcgtggatccATGGACCCATCAATGGAAAAAA
	JrVQ4-pGEX-4T-1-R	ctcgagtcgacccgggaattcGGAAGAAGACCCTGTAACTCTTGG
BIFC assay	JrWRKY4-pspyCe-F	tggcgcgccactagtggatccATGGCAGAGAAGGAAGATTCTGC
	JrWRKY4-pspyCe-R	agcggtaccctcgaggtcgacCACACGTATTTGCTCTTCTTTTAGC
	JrVQ4-pspyNe-F	tggcgcgccactagtggatccATGGACCCATCAATGGAAAAAA
	JrVQ4-pspyNe-R	agcggtaccctcgaggtcgacGGAAGAAGACCCTGTAACTCTTGG
