# Supplementary material for: JrPHL8-JrWRKY4-JrSTH2L module regulates resistance to Colletotrichum gloeosporioides in walnut
Source: Hortic Res. 2024 May 28;11(7):uhae148. doi: 10.1093/hr/uhae148 (PMC11233879; doi:10.1093/hr/uhae148)
Supplement: Web_Material_uhae148 [file web_material_uhae148.zip › Table S2.xlsx]

## Sheet: Sheet1
Table S2. Primers used for qRT-PCR.
Annotation	Primer name	Sequence (5'-3')
RT-qPCR	JrWRKY4-yF	TCAACCTTCTTCAGTAGCA
	JrWRKY4-yR	GCTTATCAATGGCAATGGA
	JrPHL8-yF	CAAGTTAGAGGCACGATATG
	JrPHL8-yR	AGTTCCAGAGCAGTTGTAT
