# Supplementary material for: JrPHL8-JrWRKY4-JrSTH2L module regulates resistance to Colletotrichum gloeosporioides in walnut
Source: Hortic Res. 2024 May 28;11(7):uhae148. doi: 10.1093/hr/uhae148 (PMC11233879; doi:10.1093/hr/uhae148)
Supplement: Web_Material_uhae148 [file web_material_uhae148.zip › Table S3.xlsx]

## Sheet: Sheet1
Table S3. Primers used to synthesize probes for EMSA.
Gene (plasmids)		Reverse primer (5′-3′)
proJrSTH2L-Wbox	AACCTAAACCCTTTGTGAAGTTGACCAGATCCTCAACCCGGGATGG	CCATCCCGGGTTGAGGATCTGGTCAACTTCACAAAGGGTTTAGGTT
proJrSTH2L-Wbox(mutant)	AACCTAAACCCTTTGTGAAGCTGAAAAGATCCTCAACCCGGGATGG	CCATCCCGGGTTGAGGATCTTTTCAGCTTCACAAAGGGTTTAGGTT
proJrWRKY4-MBS	TTCACTATTACTGATATTCTCAACAGAAAAATGTCTAAGAGACAAT	ATTGTCTCTTAGACATTTTTCTGTTGAGAATATCAGTAATAGTGAA
proJrWRKY4-MBS(mutant)	TTCACTATTACTGATATTCTTAACCTAAAAATGTCTAAGAGACAAT	ATTGTCTCTTAGACATTTTTAGGTTAAGAATATCAGTAATAGTGAA
